# Supplementary material for: Tautomeric Equilibrium in 1-Benzamidoisoquinoline Derivatives
Source: Molecules. 2023 Jan 22;28(3):1101. doi: 10.3390/molecules28031101 (PMC9920963; doi:10.3390/molecules28031101)
Supplement: Supplementary file 1 [file molecules-28-01101-s001.zip]

Archive with 1 entries (1 files):
- molecules-2165519-supplementary.pdf
